# Supplementary material for: Carbon information disclosure quality, greenwashing behavior, and enterprise value
Source: Front Psychol. 2022 Aug 4;13:892415. doi: 10.3389/fpsyg.2022.892415 (PMC9386074; doi:10.3389/fpsyg.2022.892415)
Supplement: Supplementary file 1 [file Table_1.XLSX]

## Sheet: Sheet1
code	YEAR	V	CID	GW	SIZE	AGE	DEBT	GROWTH	OPERATION	IND	VB	IVCID	LE
1	2016	1.30202	0.3508	77.4597	23.5993	13	0.802747	0.097539	0.347547	0	1.30202	1.7611	0
1	2017	1.68235	1.2506	72.4569	23.8376	14	0.764157	0.078928	0.300253	0	1.68235	1.83535	0
1	2018	1.21137	0.6002	72.4569	24.0215	15	0.387738	0.054255	0.286231	0	1.21137	1.83641	1
1	2019	1.82176	0.1749	89.4427	23.9424	16	0.359635	0.048152	0.314709	0	1.82176	1.87469	1
1	2020	1.5575	1.8289	52.7799	23.9928	17	0.629012	-0.016774	0.198668	0	1.48958	2.54956	1
2	2016	0.940262	2.6441	12.5656	26.3142	16	0.852531	0.04576	0.692055	1	0.940429	1.77027	1
2	2017	1.08712	2.6991	18.2574	26.5819	17	0.816711	0.063273	0.825426	1	1.08709	1.58962	1
2	2020	0.901751	3.4588	19.3649	26.5378	20	0.900867	0.068572	0.909408	1	0.902786	2.13369	1
2	2018	0.844291	3.2308	19.3649	26.5511	18	0.984748	0.039309	0.858556	1	0.845798	1.81004	1
2	2019	0.840941	3.4412	12.9099	26.5988	19	1.1342	0.037958	0.796335	1	0.841938	1.8661	1
3	2016	1.088	3.0381	31.6228	26.0239	13	0.202614	0.098515	0.57264	0	1.0675	1.7611	0
3	2017	1.28568	3.2751	28.4199	26.1093	14	0.257039	0.103374	0.583931	0	1.20358	1.83535	0
3	2018	1.02721	3.2751	14.6385	26.2313	15	0.288539	0.037731	0.582283	0	1.02146	1.83641	1
3	2019	1.04863	3.6273	0	26.449	16	0.175285	0.041848	0.503258	0	1.03631	1.87469	1
3	2020	1.03955	3.8775	0	26.5105	17	0.407448	-0.122255	0.283829	0	1.02999	2.54956	1
4	2017	1.47439	1.1918	72.4569	24.8432	14	1.59629	0.003733	0.3782	0	1.47349	1.34772	1
4	2018	1.87475	1.1918	72.4569	24.7878	15	1.57543	0.033174	0.658252	0	1.86844	1.39644	1
4	2019	1.52239	1.4429	72.4569	25.0243	16	1.52926	0.151462	0.756648	0	1.52014	1.59116	1
4	2020	2.16496	1.4429	60.553	25.2291	17	1.62521	0.211742	0.835704	0	2.16428	1.49981	1
4	2016	2.96516	0.6211	77.4597	25.5616	13	1.47348	0.227223	0.786839	0	2.96516	1.17039	1
5	2019	0.979055	1.2191	54.7723	26.8717	13	1.73497	0.127313	0.330669	0	0.981004	1.87469	1
5	2016	1.0138	1.3158	22.3607	27.2693	10	1.78029	0.104209	0.210074	0	1.01365	1.7611	0
5	2017	0.945547	0.7106	34.9603	27.4644	11	1.72283	0.121482	0.229788	0	0.946108	1.83535	0
5	2018	0.96513	1.368	55.2771	27.6637	12	1.56232	0.13764	0.22835	0	0.96513	1.83641	1
5	2020	0.938592	3.6024	55.2771	27.8553	14	1.51143	0.133057	0.194262	0	0.938592	2.54956	1
6	2017	0.916572	2.9742	43.4122	27.1464	15	0.240753	0.002086	0.445192	0	0.916572	1.34772	1
6	2018	0.83621	2.8557	32.7327	27.0752	16	0.317744	0.003548	0.479115	0	0.91259	1.39644	1
6	2019	0.746757	2.8557	40.452	27.0181	17	0.355129	0.024724	0.536909	0	0.842896	1.59116	1
6	2020	0.78651	1.9831	31.6228	27.0587	18	0.404249	0.029893	0.514886	0	0.869338	1.49981	1
6	2016	0.69831	2.9621	53.513	27.0906	14	0.488898	0.032552	0.521632	0	0.703653	1.17039	1
7	2016	1.40139	0.746	75.2773	23.8453	19	2.26724	0.102067	1.40284	0	1.40139	1.94246	0
7	2017	1.2276	0.7243	44.7214	23.93	20	2.1669	0.054908	1.33089	0	1.2276	2.14616	0
7	2018	0.907223	1.3452	42.8174	24.1042	21	2.05935	0.028737	1.19487	0	0.907223	2.14238	0
7	2019	0.980958	2.4612	28.4199	24.1	22	2.09429	0.041003	1.16498	0	0.980958	2.65072	1
7	2020	0.970039	2.4612	22.3607	24.1719	23	2.05207	0.071478	1.24982	0	0.970039	2.81784	0
8	2016	2.4477	2.3836	25.8199	22.8325	19	4.24123	0.104776	0.66672	1	2.17731	1.17039	1
8	2017	3.01158	2.3836	34.1565	22.968	20	3.95331	0.113146	0.680432	1	2.63591	1.34772	1
8	2018	1.78953	2.5362	27.3861	23.056	21	2.41316	0.096861	0.798074	1	1.67126	1.39644	1
8	2019	1.73176	3.0327	35.3553	23.146	22	2.57904	0.094524	0.831879	1	1.73176	1.59116	1
8	2020	1.47714	3.0327	38.7298	23.2423	23	2.54689	0.08204	0.684891	1	1.47714	1.49981	1
9	2016	1.10255	0.0342	76.3763	23.946	19	0.867717	0.073757	0.206519	0	1.10255	0.227267	0
9	2017	1.00998	0.0342	89.4427	23.986	20	0.874014	0.097733	0.137643	0	1.00998	0.266767	0
9	2018	0.989077	0.0342	74.642	23.9801	21	0.938549	0.081644	0.130879	0	0.989077	0.4131	0
9	2019	0.983105	0.0342	68.313	24.0934	22	1.07992	0.116962	0.100023	0	0.983105	0.4131	1
9	2020	0.958222	0.2016	77.4597	24.2081	23	1.1033	0.117799	0.089015	0	0.958222	0.936133	0
10	2016	1.92445	0.0342	97.4679	24.283	19	1.35092	0.16016	1.01982	0	1.80088	0.0342	0
10	2017	2.12587	0.0342	97.4679	24.3114	20	1.47068	0.152151	0.918611	0	2.12587	0.0342	0
10	2018	1.29932	0.0342	97.4679	24.3287	21	1.57342	0.078624	0.862682	0	1.29932	0.0342	0
10	2019	1.42876	0.0342	97.4679	24.3238	22	1.66625	-0.014131	0.832328	0	1.42876	0.0342	0
10	2020	1.72522	0.0342	97.4679	24.2292	23	1.52822	-0.036734	0.651571	0	1.72522	0.0342	0
11	2019	1.07417	1.3228	48.5504	25.7421	22	1.68717	0.077752	0.66293	0	1.07904	1.14603	0
11	2016	1.01948	1.5838	48.5504	25.954	19	1.34833	0.099252	0.571394	0	1.01948	0.606533	0
11	2017	0.961198	2.0521	48.5504	26.1087	20	1.10014	0.102716	0.461143	0	0.961198	0.762633	0
11	2018	0.901766	1.9701	25.3546	26.1806	21	1.19178	0.096798	0.468925	0	0.901766	1.36513	0
11	2020	0.970274	2.0858	22.3607	26.2817	23	1.10031	0.066644	0.434114	0	0.970274	1.32893	0
12	2016	2.8811	0.6432	48.3046	23.56	19	3.4307	0.113693	0.708718	1	2.8811	1.17039	1
12	2017	2.71617	0.565	68.313	23.6522	20	3.28988	0.118856	0.714981	1	2.71617	1.34772	1
12	2020	2.17723	1.2435	48.3046	23.7426	23	3.30579	0.112219	0.693863	1	2.17723	1.49981	1
12	2018	2.19705	1.2324	54.7723	23.7641	21	3.29256	0.036722	0.634606	1	2.19705	1.39644	1
12	2019	1.84714	1.2422	46.4095	23.8069	22	2.9521	0.087135	0.587332	1	1.84714	1.59116	1
13	2017	1.06029	1.7495	48.5504	27.1045	20	1.11249	0.123108	1.26346	0	1.06029	1.58962	1
13	2018	1.16131	1.7449	54.7723	27.3074	21	0.997381	0.104458	1.18582	0	1.15321	1.81004	1
13	2019	1.05522	2.0269	53.513	27.3861	22	1.09426	0.134178	1.13396	0	1.05468	1.8661	1
13	2020	0.993482	2.3609	44.7214	27.4677	23	1.10448	0.090662	0.973152	0	0.993892	2.13369	1
13	2016	0.992248	3.0149	19.3649	27.547	19	1.10823	0.07617	0.786416	0	0.992248	1.77027	1
14	2016	1.32041	2.3886	48.3046	26.0706	19	0.233376	0.075536	0.469219	0	1.21168	1.77027	1
14	2017	1.33888	1.3672	48.3046	26.1503	20	0.229614	0.120593	0.447196	0	1.24623	1.58962	1
14	2018	1.08904	1.3672	48.3046	26.1903	21	0.218064	0.052135	0.485418	0	1.07569	1.81004	1
14	2019	1.1307	1.5198	48.3046	26.3685	22	0.251943	0.039332	0.427164	0	1.09418	1.8661	1
14	2020	1.11264	1.3672	38.7298	26.3666	23	0.225413	-0.180722	0.207639	0	1.08347	2.13369	1
15	2016	1.33295	1.8557	38.7298	23.9055	18	0.624144	-0.084541	0.180805	1	1.33295	1.70805	0
15	2017	1.3764	1.8557	43.0946	23.8829	19	0.395502	0.03801	0.321115	1	1.3764	2.04625	0
15	2018	1.16352	1.8557	47.4342	23.872	20	0.390496	0.057675	0.365941	1	1.16352	2.04625	0
15	2019	1.11864	1.8557	43.0946	23.9643	21	0.435984	0.028482	0.310912	1	1.11864	2.04625	0
15	2020	1.07207	1.8557	43.0946	23.9937	22	0.434114	0.012715	0.25173	1	1.07207	2.04625	0
16	2016	1.9132	0.0342	0	23.1166	19	1.03444	0.109884	0.943196	0	1.88885	1.17039	1
16	2017	1.69582	0.0342	0	23.2898	20	1.17724	0.118043	0.846275	0	1.69582	1.34772	1
16	2018	1.14324	0.0342	0	23.4039	21	1.10325	0.111202	0.84041	0	1.14324	1.39644	1
16	2019	1.09455	0.0342	0	23.5228	22	1.13375	0.10924	0.855012	0	1.09455	1.59116	1
16	2020	1.00346	0.0342	0	23.5597	23	0.982831	-0.027767	0.419264	0	1.00346	1.49981	1
17	2016	1.20721	0.2016	76.3763	23.7858	17	0.391984	0.018353	0.680104	1	1.20339	0.606533	0
17	2017	1.18719	0.2016	61.2372	23.8026	18	0.413452	0.075858	0.724722	1	1.18719	0.762633	0
17	2018	1.06004	0.749	89.4427	23.9682	19	0.438734	0.083146	0.695867	1	1.06733	1.36513	0
17	2020	1.15626	0.0342	89.4427	24.0645	21	0.500601	0.031286	0.638475	1	1.14407	1.32893	0
17	2019	1.16098	0.5983	61.2372	24.1063	20	0.504245	0.030691	0.621777	1	1.14657	1.14603	0
18	2016	0.986689	0.4038	94.8683	25.5629	18	1.65135	0.094433	1.1516	0	0.986689	0.8976	0
18	2017	0.933756	0.4038	94.8683	25.8897	19	1.78637	0.107872	1.24705	0	0.933756	0.8976	0
18	2018	0.845018	0.2859	97.4679	26.1053	20	1.74728	0.128909	1.28939	0	0.845018	0.9467	0
18	2019	0.865179	1.8567	44.7214	26.4116	21	1.61334	0.1099	1.14164	0	0.865179	1.23682	1
18	2020	0.840677	2.3044	59.1608	26.6821	22	1.63958	0.085121	1.11828	0	0.842281	1.63826	1
19	2020	4.22735	0.5991	49.4413	22.4782	22	1.67506	0.064715	0.362381	1	4.22735	1.49981	1
19	2016	5.73706	0.5991	49.4413	22.0223	18	10.5729	0.536614	0.481531	1	5.73706	1.17039	1
19	2017	4.10554	0.5991	57.2078	22.346	19	7.11618	0.189451	0.578464	1	4.10554	1.34772	1
19	2018	5.13777	0.5991	63.2456	22.5661	20	6.20663	0.19134	0.519741	1	5.13777	1.39644	1
19	2019	7.50255	0.5991	69.9206	22.7436	21	4.95677	0.156835	0.456912	1	7.50255	1.59116	1
20	2020	1.06014	2.7812	29.5804	25.8844	22	1.23556	0.050032	0.766513	0	1.05867	2.13369	1
20	2016	1.0248	0.0342	86.6025	25.9998	18	1.23885	0.055145	0.726078	0	1.02413	1.77027	1
20	2017	0.971716	0.1868	68.313	26.0982	19	1.19901	0.067335	0.789865	0	0.973543	1.58962	1
20	2018	0.99057	0.0342	41.4039	26.2734	20	1.20898	0.092597	0.798725	0	0.991425	1.81004	1
20	2019	0.957563	0.0342	41.4039	26.4958	21	1.1622	0.046016	0.719846	0	0.957583	1.8661	1
21	2016	1.20804	0.0342	77.4597	24.8808	18	1.21753	0.117572	0.233055	0	1.18179	0.0342	1
21	2017	1.13156	0.0342	68.1385	24.9267	19	0.751866	-0.044536	0.147037	0	1.13156	0.46295	1
21	2018	0.970815	0.0342	48.3046	25.0489	20	1.08835	0.071254	0.127433	0	0.970815	0.88485	1
21	2019	1.09183	0.0342	48.3046	25.1135	21	0.761655	0.117679	0.153992	0	1.09183	0.9441	1
21	2020	1.06242	0.0342	48.3046	25.1055	22	0.981961	0.205422	0.143418	0	1.06242	0.9441	1
22	2016	1.24097	2.6953	7.45356	25.7043	18	0.819054	0.034514	0.70032	1	1.23333	1.94246	0
22	2017	1.28464	2.837	13.2842	25.9957	19	1.04704	0.076683	0.775976	1	1.30074	2.14616	0
22	2018	1.02325	3.8963	9.39336	26.0398	20	1.11523	0.104008	0.800317	1	1.12834	2.14238	0
22	2019	1.11373	4.2163	19.3649	26.0599	21	0.866915	0.041767	0.965479	1	1.19326	2.65072	1
22	2020	1.14196	4.0382	16.2698	26.2797	22	0.568881	0.025419	0.830373	1	1.20233	2.81784	0
23	2016	1.99894	1.5274	25.3546	24.5022	18	1.06487	0.103885	0.334237	1	1.82623	1.77027	1
23	2017	3.097	2.2244	25.3546	24.8499	19	0.906992	0.097295	0.299068	1	2.68476	1.58962	1
23	2018	1.771	4.0153	25.3546	24.9796	20	1.00438	0.07007	0.353193	1	1.64941	1.81004	1
23	2019	1.77545	4.1653	20.702	25.0556	21	1.17034	0.07526	0.375529	1	1.67005	1.8661	1
23	2020	2.65413	3.6631	20.702	25.1503	22	1.00854	0.065775	0.362151	1	2.35421	2.13369	1
24	2016	0.997801	0.9339	55.2771	25.0548	17	2.16106	0.060006	0.152882	0	0.997871	1.17039	1
24	2017	0.98389	0.9339	43.0946	25.3104	18	2.57776	0.053898	0.142989	0	0.98389	1.34772	1
24	2018	0.876747	0.7932	68.313	25.4233	19	2.49153	0.039083	0.121696	0	0.876747	1.39644	1
24	2019	0.895982	0.9339	49.4413	25.5315	20	2.50148	0.067589	0.134117	0	0.895982	1.59116	1
24	2020	0.874278	1.0524	50	25.6012	21	2.47032	0.03236	0.105743	0	0.874278	1.49981	1
25	2020	2.62517	0.0342	94.8683	23.6002	17	2.68221	0.188071	1.44229	0	2.62517	1.49981	1
25	2016	2.61947	0.3508	92.1954	23.6937	13	3.16446	0.155775	1.52579	0	2.60621	1.17039	1
25	2017	2.63913	0.5878	43.0946	23.7896	14	2.92198	0.167501	1.30177	0	2.62634	1.34772	1
25	2018	2.51154	0.7187	83.666	23.8643	15	2.76493	0.159831	1.46588	0	2.50428	1.39644	1
25	2019	1.48106	0.7187	83.666	23.9072	16	2.15298	0.12582	0.903531	0	1.48106	1.59116	1
26	2016	1.64981	1.4048	31.6228	24.6505	15	0.585618	0.233194	0.592925	1	1.64981	1.94246	0
26	2017	2.20219	1.5574	0	24.9103	16	0.905828	0.762939	0.807003	1	2.14323	2.14616	0
26	2018	1.55344	0.0342	68.313	25.0659	17	0.901909	0.230853	0.788182	1	1.55344	2.14238	0
26	2020	2.54288	0.9649	86.6025	25.2966	19	0.524192	0.174017	0.702529	1	1.74021	2.81784	0
26	2019	2.93272	0.62	77.4597	25.6193	18	0.594806	0.139753	0.549021	1	1.91253	2.65072	1
27	2019	2.70837	3.2412	0	23.309	19	0.589133	0.078429	0.278041	0	2.56659	1.87469	1
27	2016	2.67113	3.1555	14.6385	23.3703	16	0.709066	0.097964	0.297752	0	2.67113	1.7611	0
27	2017	2.28808	3.6281	13.2842	23.5262	17	0.628824	0.127307	0.293987	0	2.28808	1.83535	0
27	2018	2.09503	3.0611	16.2698	23.7712	18	0.487687	0.114923	0.292348	0	2.09503	1.83641	1
27	2020	2.48855	3.3663	16.2698	23.9393	20	0.476122	0.122092	0.300111	0	2.48855	2.54956	1
28	2018	0.927967	0.4612	0	25.4577	14	2.475	0.021672	0.116865	0	0.93452	1.83641	1
28	2019	0.941204	0.4612	0	25.6626	15	2.12067	0.050152	0.142586	0	0.946952	1.87469	1
28	2020	0.89611	0.4612	0	25.9284	16	1.70151	0.06924	0.130064	0	0.896786	2.54956	1
28	2016	0.886657	0.0342	94.8683	26.1791	12	1.67527	0.0496	0.141594	0	0.887175	1.7611	0
28	2017	0.844559	0.0342	94.8683	26.4973	13	1.87769	0.060382	0.158481	0	0.845032	1.83535	0
29	2016	1.1359	0.7153	0	25.1936	14	1.44283	0.008706	2.31516	1	1.09294	0.966767	0
29	2017	1.23436	0.7856	77.4597	25.3028	15	1.37534	0.020815	2.10372	1	1.15064	1.04883	0
29	2018	0.959486	0.4243	61.2372	25.3567	16	1.50705	0.03505	2.09292	1	0.985235	0.799633	0
29	2019	1.03869	1.5991	56.8399	25.6279	17	1.22903	0.03203	1.78158	1	1.03995	1.1361	0
29	2020	1.08751	1.8153	74.162	25.6712	18	1.38797	0.032389	2.26121	1	1.08074	1.39207	0
30	2016	2.29554	0.0342	92.1954	23.6599	14	1.92095	0.110531	0.677699	0	2.20654	0.966767	0
30	2017	1.82977	0.0342	92.1954	23.7427	15	1.84331	0.078393	0.649688	0	1.78546	1.04883	0
30	2018	1.38281	0.0342	92.1954	23.8898	16	1.85345	0.074639	0.485244	0	1.38281	0.799633	0
30	2019	1.38708	0.0342	92.1954	23.8507	17	2.28849	0.07993	0.49347	0	1.38708	1.1361	0
30	2020	1.07632	0.0342	94.8683	23.9166	18	2.44986	0.075949	0.424267	0	1.07632	1.39207	0
31	2016	0.967508	0.0342	97.4679	25.9241	15	1.97765	0.029119	0.164721	0	0.971825	1.17039	1
31	2018	0.905884	0.0342	0	26.2058	17	1.95583	0.046307	0.152529	0	0.90712	1.39644	1
31	2017	0.879797	0.1593	67.082	26.398	16	1.64599	0.058209	0.136357	0	0.881375	1.34772	1
31	2019	0.87723	0.1593	77.4597	26.4382	18	1.78012	0.086403	0.157055	0	0.87723	1.59116	1
31	2020	0.850694	0.3267	77.4597	26.5158	19	1.90557	0.05166	0.134901	0	0.850694	1.49981	1
32	2018	1.03428	0.5619	0	25.7578	17	1.81801	0.113579	0.360138	0	1.03428	1.83641	1
32	2019	0.995725	0.8602	97.4679	26.0605	18	1.62666	0.139264	0.179532	0	0.995725	1.87469	1
32	2020	0.917333	0.8602	97.4679	26.3522	19	1.61889	0.164605	0.180747	0	0.917333	2.54956	1
32	2016	0.94959	0.9163	60.9449	26.5368	15	1.43802	0.177898	0.188415	0	0.94959	1.7611	0
32	2017	0.917662	0.9163	60.9449	26.7188	16	1.40865	0.147399	0.208293	0	0.917662	1.83535	0
33	2020	2.84355	1.764	49.5434	23.5873	17	1.8566	0.087816	0.651097	0	2.67579	0.936133	0
33	2016	2.25408	0.6134	59.1608	24.5514	13	1.44586	0.115553	0.526295	0	1.66762	0.227267	0
33	2017	2.09514	0.6134	67.082	24.681	14	1.83175	0.103424	0.545289	0	1.61727	0.266767	0
33	2018	2.17856	0.6134	67.082	24.7737	15	1.75189	0.11318	0.564626	0	1.7556	0.4131	0
33	2019	2.34859	0.6134	59.1608	24.9123	16	1.70968	0.098744	0.583706	0	2.33762	0.4131	1
34	2016	6.12098	0.2016	31.6228	22.3402	13	3.74974	0.100951	0.458324	1	6.12098	0.8976	0
34	2017	7.24358	0.2016	25.8199	22.4546	14	3.66338	0.133445	0.657537	1	7.24358	0.8976	0
34	2018	8.21174	0.3423	54.7723	22.619	15	4.05518	0.168852	0.71588	1	8.21174	0.9467	0
34	2019	7.87134	1.0159	86.6025	22.8992	16	4.20854	0.146805	0.649462	1	7.87134	1.23682	1
34	2020	16.4226	2.1136	77.4597	23.0462	17	4.60803	0.161229	0.637964	1	16.4226	1.63826	1
35	2016	1.64043	1.1851	38.7298	23.3191	14	1.5166	0.031966	0.8683	0	1.54652	0.60965	0
35	2017	1.34292	1.1273	42.8174	23.3853	15	1.46689	0.005339	0.795739	0	1.30118	0.58075	0
35	2018	1.10626	1.1273	47.4342	23.3819	16	1.10147	-0.088759	0.840232	0	1.09776	0.58075	0
35	2019	1.10411	1.2947	50	23.433	17	1.27906	0.000239	0.74848	0	1.10411	0.66445	0
35	2020	1.14533	1.4621	27.3861	23.4956	18	1.2268	0.046954	0.942718	0	1.14533	1.8332	0
36	2016	1.27904	0.5921	34.9603	23.574	13	1.26752	0.078858	0.663414	0	1.27904	1.10017	0
36	2017	1.02111	1.25	25.8199	24.8744	14	1.16239	0.077808	0.558314	0	1.01333	1.18847	0
36	2018	0.926373	1.3685	25.8199	25.048	15	1.11584	0.049714	0.513965	0	0.962187	1.45247	0
36	2019	0.920922	0.3058	65.4047	25.2279	16	1.15027	0.036035	0.522644	0	0.959238	0.751467	1
36	2020	0.900249	0.0342	74.642	25.3849	17	1.12671	0.052775	0.538458	0	0.900249	0.3688	0
37	2016	1.05394	0.0342	0	23.6849	14	2.32974	0.044434	0.314294	0	1.04137	0.227267	0
37	2017	0.945249	0.1527	74.642	23.818	15	2.22834	0.039548	0.284808	0	0.958733	0.266767	0
37	2018	0.917779	0.5917	54.7723	24.0264	16	1.57334	0.068712	0.248489	0	0.917779	0.4131	0
37	2019	0.947274	0.5917	54.7723	24.1492	17	1.42634	0.122833	0.252898	0	0.947274	0.4131	1
37	2020	0.93312	0.8428	50.7093	24.2421	18	1.54827	0.11231	0.302612	0	0.93312	0.936133	0
38	2016	2.4274	1.0011	63.9602	22.7249	14	1.88362	0.131934	1.80862	0	1.83172	1.17039	1
38	2017	1.61969	1.8515	44.7214	23.7273	15	1.75033	0.117471	1.79931	0	1.23693	1.34772	1
38	2018	1.35831	2.3993	43.4122	23.7918	16	1.81863	0.138038	1.80103	0	1.14224	1.39644	1
38	2019	1.37508	2.6854	46.4095	23.9094	17	1.86809	0.130032	1.8453	0	1.15048	1.59116	1
38	2020	2.00513	2.6854	46.4095	23.9383	18	1.96755	0.091191	1.62131	0	1.74217	1.49981	1
39	2016	1.24369	0.0342	77.4597	24.7512	15	1.1698	0.001415	0.912642	0	1.24369	1.17039	1
39	2017	1.43878	0.0342	59.1608	24.1776	16	1.47148	0.068083	0.502131	0	1.30154	1.34772	1
39	2018	1.26869	0.0342	0	24.2463	17	1.43686	0.084862	0.528155	0	1.22994	1.39644	1
39	2019	1.21555	0.0342	48.3046	24.3838	18	1.47091	0.077354	0.529144	0	1.18486	1.59116	1
39	2020	0.975271	0.0342	76.3763	24.5118	19	1.5116	0.074205	0.549712	0	0.975271	1.49981	1
40	2017	3.2629	1.3788	55.2771	23.5639	15	1.3698	0.080891	0.814275	1	3.16489	1.3788	1
40	2018	2.4404	1.3788	52.7799	23.7928	16	1.3271	0.121192	0.747459	1	2.37823	1.3788	1
40	2019	1.74925	1.5977	52.7799	23.949	17	2.09248	0.113021	0.714669	1	1.74925	1.5977	1
40	2020	1.51212	1.5977	35.0325	23.9018	18	1.91077	0.044371	0.791188	1	1.51212	1.5977	1
40	2016	1.64316	0.8455	38.7298	23.5262	14	3.26198	0.050085	0.823109	1	1.64316	0.8455	1
41	2016	2.1186	0.2531	77.4597	23.4641	14	1.43978	0.010304	0.550235	1	1.92639	0.8976	0
41	2017	2.11447	0.2531	72.4569	23.6598	15	1.18799	0.089237	0.752674	1	2.1095	0.8976	0
41	2018	1.41098	0.6432	76.3763	23.837	16	1.09258	0.068792	0.868991	1	1.4091	0.9467	0
41	2019	1.44522	0.6432	67.082	23.879	17	0.995604	0.044865	0.741144	1	1.44522	1.23682	1
41	2020	1.63068	0.6432	67.082	23.9463	18	0.911304	0.0812	0.755411	1	1.63068	1.63826	1
42	2016	1.12545	0.0342	76.3763	24.2888	14	2.1703	0.049652	0.365871	0	1.10671	1.17039	1
42	2017	1.05057	0.0342	97.4679	24.3185	15	2.12636	0.051683	0.422204	0	1.05545	1.34772	1
42	2018	0.870784	0.0342	0	24.3447	16	2.1581	0.0581	0.479766	0	0.870784	1.39644	1
42	2019	0.817059	0.0342	92.1954	24.3267	17	2.13417	0.042333	0.527799	0	0.817059	1.59116	1
42	2020	0.78258	0.0342	77.4597	24.3695	18	2.11119	0.048047	0.53621	0	0.78258	1.49981	1
43	2016	3.43888	1.2542	48.3046	23.221	15	1.36623	0.008495	0.420674	0	3.43275	1.17039	1
43	2017	3.09162	1.1135	48.3046	23.3647	16	1.05119	0.053181	0.452021	0	3.06063	1.34772	1
43	2018	3.60491	1.1135	48.3046	23.4459	17	1.135	0.045174	0.506113	0	3.58413	1.39644	1
43	2019	5.09309	1.1135	48.3046	23.5877	18	1.11588	0.08792	0.485202	0	5.07524	1.59116	1
43	2020	9.93311	1.1135	48.3046	23.5535	19	1.10349	0.048748	0.502918	0	9.87983	1.49981	1
44	2016	1.67809	1.8922	0	23.5008	14	1.04785	0.086548	1.25665	0	1.6748	1.77027	1
44	2018	1.78537	1.7248	7.45356	23.529	16	0.868532	0.102667	1.31035	0	1.78526	1.81004	1
44	2019	1.2359	1.8922	13.2842	23.61	17	0.87747	0.063339	1.17017	0	1.23587	1.8661	1
44	2020	1.52087	1.5574	0	23.5933	18	0.875436	0.075906	1.2793	0	1.5208	2.13369	1
44	2017	1.62165	2.4878	0	23.7344	15	0.996674	0.070769	1.24189	0	1.62157	1.58962	1
45	2016	2.05351	1.5943	25.8199	24.127	23	1.22604	0.038954	0.867979	0	1.62317	1.94246	0
45	2017	2.46675	1.9989	31.6228	24.1564	24	1.34641	0.048046	0.848339	0	1.82917	2.14616	0
45	2018	2.07105	1.823	28.8675	24.2518	25	1.46939	0.051331	0.779899	0	1.61451	2.14238	0
45	2019	2.5802	2.2178	20.702	24.3426	26	1.57272	0.063334	0.749986	0	1.87003	2.65072	1
45	2020	4.13084	2.5689	19.3649	24.4493	27	1.58789	0.064983	0.66868	0	2.64665	2.81784	0
46	2016	2.04457	2.6341	35.0325	24.12	23	1.54444	0.075176	0.556533	1	1.84263	0.8976	0
46	2017	2.79873	2.6341	45.2267	24.1797	24	1.55479	0.071414	0.590323	1	2.44393	0.8976	0
46	2018	2.1574	2.6341	45.2267	24.2639	25	1.2609	0.064439	0.586394	1	1.93247	0.9467	0
46	2019	2.07957	2.6341	45.2267	24.3824	26	1.20212	0.049956	0.543546	1	1.87003	1.23682	1
46	2020	3.71297	2.6341	49.5434	24.3719	27	1.5299	0.034348	0.518082	1	3.17392	1.63826	1
47	2019	1.75835	3.0647	0	24.5577	26	1.21	0.006192	0.504654	0	1.32235	1.87469	1
47	2020	1.03063	3.0647	14.6385	24.511	27	1.27826	0.008496	0.505312	0	1.03843	2.54956	1
47	2016	1.1501	2.9577	22.3607	24.5835	23	1.05351	-0.147003	0.404707	0	1.10577	1.7611	0
47	2017	1.55075	2.9577	18.7867	24.6803	24	1.13005	0.063516	0.417348	0	1.33018	1.83535	0
47	2018	1.6543	2.9577	22.3607	24.3852	25	1.1786	0.239579	0.29813	0	1.2815	1.83641	1
48	2016	1.49424	3.2719	7.45356	25.6004	23	0.946406	0.159843	0.907132	0	1.47236	1.94246	0
48	2017	1.76214	3.6132	57.735	25.7436	24	1.14875	0.175105	1.05144	0	1.76214	2.14616	0
48	2018	1.4653	3.6132	63.9602	25.8395	25	1.17705	0.158321	1.09968	0	1.45498	2.14238	0
48	2020	1.63455	4.056	51.8875	25.9568	27	1.05164	0.179001	1.07099	0	1.61756	2.81784	0
48	2019	2.33469	3.7383	43.9155	26.0387	26	1.04438	0.133435	1.0308	0	1.99	2.65072	1
49	2016	1.0678	2.4456	45.2267	25.4018	20	1.3113	0.134349	1.15504	0	1.06015	1.77027	1
49	2017	1.38621	1.9836	44.7214	25.5385	21	1.18045	0.131943	1.13872	0	1.35331	1.58962	1
49	2018	1.06103	2.7622	45.2267	25.6188	22	1.18836	0.150237	1.17566	0	1.05865	1.81004	1
49	2019	1.20795	2.9726	50	25.6587	23	1.19534	0.110403	1.03519	0	1.20795	1.8661	1
49	2020	1.25951	2.7967	40.1918	25.7368	24	1.10878	0.086114	0.887937	0	1.25951	2.13369	1
50	2016	1.15113	0.4205	0	24.2768	20	2.03691	0.070886	0.18573	0	1.11759	1.77027	1
50	2017	1.0154	0.4205	89.4427	24.3881	21	1.97734	0.07722	0.185246	0	1.01363	1.58962	1
50	2018	0.967534	0.4205	89.4427	24.3458	22	1.87456	0.082967	0.231453	0	0.977053	1.81004	1
50	2019	0.97956	0.5026	54.7723	24.4107	23	1.64432	0.064514	0.221967	0	0.97956	1.8661	1
50	2020	0.898542	0.9951	47.4342	24.4723	24	1.94463	0.043119	0.189476	0	0.898542	2.13369	1
51	2016	3.55234	2.1508	29.277	21.8436	20	4.10523	0.110254	0.509456	1	3.55234	0.966767	0
51	2017	2.66343	2.3267	18.2574	21.9364	21	5.9625	0.10739	0.5192	1	2.66343	1.04883	0
51	2018	2.19169	1.9404	0	22.0627	22	5.0553	0.11031	0.459849	1	2.19169	0.799633	0
51	2019	1.69078	1.775	18.2574	22.2833	23	4.08823	0.089367	0.514668	1	1.69078	1.1361	0
51	2020	1.62361	2.3267	9.39336	22.3173	24	5.44519	0.081459	0.49587	1	1.62361	1.39207	0
52	2019	0.926568	0.0342	94.8683	24.7265	23	1.48026	0.07066	1.79059	0	0.926568	1.23682	1
52	2020	0.896007	0.496	68.313	24.9913	24	1.4435	0.074869	2.30665	0	0.896007	1.63826	1
52	2016	0.826487	0.9954	83.666	25.0537	20	1.37748	0.082358	2.7193	0	0.826487	0.8976	0
52	2017	0.845749	0.9954	83.666	25.2172	21	1.32849	0.079793	2.43702	0	0.845749	0.8976	0
52	2018	0.80825	0.828	80.6226	25.4543	22	1.48216	0.061235	3.09559	0	0.817787	0.9467	0
53	2016	1.57758	0.8735	24.7207	22.5765	20	2.69531	0.06489	0.971783	0	1.57758	1.10017	0
53	2017	1.46488	0.4612	18.2574	22.6821	21	2.26878	0.032135	1.18328	0	1.46488	1.18847	0
53	2018	1.24169	1.2598	0	22.7299	22	2.55865	0.100984	1.29975	0	1.24169	1.45247	0
53	2019	1.26363	1.3376	0	22.7946	23	2.24052	0.106534	1.27654	0	1.26363	0.751467	1
53	2020	1.50845	0.4612	0	23.0026	24	2.36957	0.106348	1.30971	0	1.50845	0.3688	0
54	2016	1.25034	1.6309	43.0946	24.1809	22	1.35695	0.205252	0.596658	0	1.25034	1.77027	1
54	2017	1.32729	0.3275	45.2267	24.2354	23	1.37589	0.177101	0.580875	0	1.32729	1.58962	1
54	2018	1.04404	0.446	36.5148	24.2396	24	1.41151	0.147302	0.6308	0	1.04404	1.81004	1
54	2019	1.06745	0.1681	32.8165	24.2551	25	1.42664	0.109542	0.646909	0	1.06745	1.8661	1
54	2020	1.10479	0.4727	29.277	24.3115	26	1.38558	0.106682	0.64675	0	1.10479	2.13369	1
55	2016	2.59685	1.0961	60.678	22.3643	22	1.58465	0.114336	1.17383	0	2.59685	1.77027	1
55	2017	2.08571	1.0961	69.9206	22.4585	23	1.61666	0.109287	1.16362	0	2.08571	1.58962	1
55	2018	1.68205	1.0961	68.1385	22.5574	24	1.63254	0.07339	1.16672	0	1.68205	1.81004	1
55	2019	2.17454	0.9117	68.1385	22.668	25	1.60119	0.094505	1.11257	0	2.17454	1.8661	1
55	2020	2.03941	0.9117	68.1385	22.8464	26	1.50104	0.085542	0.972803	0	2.03941	2.13369	1
56	2016	0.968123	1.8438	31.6228	26.0379	20	0.288488	0.129185	0.143985	1	0.968123	1.17039	1
56	2017	0.97055	1.7129	33.541	26.0622	21	0.360441	0.098197	0.15193	1	0.97055	1.34772	1
56	2018	0.950243	2.0573	41.4039	26.1201	22	0.49412	0.108158	0.185817	1	0.950243	1.39644	1
56	2019	0.96842	2.4756	34.1565	26.1381	23	0.728632	0.104956	0.188827	1	0.96842	1.59116	1
56	2020	0.921196	3.3891	16.2698	26.1566	24	0.577777	0.104679	0.171773	1	0.921196	1.49981	1
57	2019	3.52754	0.611	83.666	22.0214	15	1.06327	0.217445	1.08746	0	3.52754	0.751467	1
57	2020	2.16763	0.611	69.9206	22.5876	16	1.05478	0.0939	0.783812	0	2.00753	0.3688	0
57	2016	1.46626	1.8349	36.3803	22.7311	12	1.08249	0.10781	0.704453	0	1.40615	1.10017	0
57	2018	1.70853	1.7291	35.1468	22.6875	14	1.14056	0.04364	0.514909	0	1.61393	1.45247	0
57	2017	1.66635	1.8542	35.1468	22.7914	13	1.27051	0.049262	0.498409	0	1.66635	1.18847	0
58	2016	3.69742	0.0342	43.9155	21.6382	12	4.33366	0.078493	0.842226	0	3.69234	0.606533	0
58	2017	3.42206	0.0342	43.9155	21.7363	13	5.72586	0.101735	0.635665	0	3.41749	0.762633	0
58	2018	2.19427	1.3763	76.3763	21.7971	14	4.90104	0.044361	0.75089	0	2.19202	1.36513	0
58	2019	2.51156	1.517	60.9449	21.9128	15	4.90776	0.100818	0.823449	0	2.50895	1.14603	0
58	2020	2.52196	1.8668	54.7723	22.0756	16	3.88219	0.113913	0.722002	0	2.51935	1.32893	0
59	2017	1.15285	2.2368	35.0325	25.5394	11	1.01145	0.038099	0.361384	0	1.15285	2.04625	0
59	2018	1.32638	2.2368	55.2771	25.5728	12	1.3638	0.064462	0.435727	0	1.32638	2.04625	0
59	2019	1.12263	2.2368	54.7723	25.7065	13	1.67073	0.085446	0.536793	0	1.12263	2.04625	0
59	2020	1.06332	2.2368	54.7723	25.7208	14	2.04894	0.070362	0.53982	0	1.06332	2.04625	0
59	2016	0.856226	1.5604	49.5434	25.9284	10	5.03098	0.041399	0.396931	0	0.856226	1.70805	0
60	2016	0.963261	2.0878	35.8569	27.0718	9	1.18967	-0.07214	0.32034	1	0.981878	1.17039	1
60	2017	1.23535	2.225	31.6228	27.0638	10	1.14442	0.106149	0.43861	1	1.2075	1.34772	1
60	2018	0.980447	2.225	22.3607	27.0987	11	1.89086	0.099311	0.449733	1	0.9951	1.39644	1
60	2019	0.970131	3.5094	13.2842	27.0485	12	1.68087	0.068044	0.433085	1	0.987379	1.59116	1
60	2020	0.941048	3.5798	10.5409	27.0484	13	2.47837	0.027217	0.417699	1	0.962939	1.49981	1
61	2016	1.10555	2.0123	33.8683	26.1355	10	0.302638	0.090619	0.508477	0	1.07728	1.17039	1
61	2017	1.38884	1.8716	35.1468	26.1859	11	0.289308	0.079209	0.514865	0	1.23802	1.34772	1
61	2018	1.06395	1.719	35.1468	26.2193	12	0.328475	0.07139	0.561204	0	1.04871	1.39644	1
61	2019	1.15269	1.719	33.8683	26.4077	13	0.319682	0.069715	0.4628	0	1.10515	1.59116	1
61	2020	1.10623	2.2805	22.3607	26.3725	14	0.245489	-0.1588	0.244671	0	1.07814	1.49981	1
62	2016	1.07664	1.778	38.7298	25.1527	6	1.43162	0.044452	0.632727	0	1.07664	1.17039	1
62	2017	1.05454	2.7364	24.7207	25.1947	7	1.42008	0.038311	0.669531	0	1.05454	1.34772	1
62	2018	0.931006	2.1572	42.8174	25.2982	8	1.38703	0.044688	0.839448	0	0.931006	1.39644	1
62	2019	0.970991	1.9813	55.2771	25.4757	9	1.25316	0.06713	0.894329	0	0.970991	1.59116	1
62	2020	0.929802	1.7624	89.4427	25.636	10	1.20681	0.072195	0.804779	0	0.929802	1.49981	1
63	2018	1.08349	1.2258	34.9603	27.3557	10	1.24501	0.093195	0.828776	0	1.08056	1.39644	1
63	2019	1.01661	1.2258	32.7327	27.4349	11	1.20094	0.088168	0.828558	0	1.02197	1.59116	1
63	2020	0.989813	1.2258	28.4199	27.5451	12	1.08862	0.08924	0.795627	0	1.00035	1.49981	1
63	2016	0.937004	0.7528	51.6398	27.7091	8	1.09701	0.081618	0.768056	0	0.955618	1.17039	1
63	2017	0.884419	1.2785	40.452	27.8484	9	1.11843	0.077599	0.732483	0	0.911344	1.34772	1
64	2017	2.4309	1.9102	10.5409	25.1311	5	1.43786	0.107719	0.601978	0	1.96362	1.83535	0
64	2018	2.04621	2.4061	35.0325	25.5074	6	1.75522	0.109628	0.594836	0	1.64851	1.83641	1
64	2019	1.29185	2.3489	35.0325	25.607	7	1.63486	0.099601	0.541286	0	1.20186	1.87469	1
64	2020	1.38998	3.3353	36.5148	25.6462	8	1.36742	0.059951	0.431074	0	1.26978	2.54956	1
64	2016	1.50367	2.3204	54.7723	25.6848	4	1.33641	0.050783	0.439175	0	1.38149	1.7611	0
65	2020	1.15078	1.0609	31.6228	27.3493	13	1.17431	0.07722	0.847447	0	1.13578	1.49981	1
65	2016	1.09279	2.2487	34.1565	27.4615	9	1.13472	0.073512	0.817389	0	1.08732	1.17039	1
65	2017	0.998491	2.4891	29.5804	27.572	10	1.04694	0.069894	0.782574	0	1.01154	1.34772	1
65	2018	0.942291	2.7509	19.7203	27.6857	11	1.04955	0.094653	0.803306	0	0.965965	1.39644	1
65	2019	0.906633	2.7307	22.3607	27.8134	12	1.05197	0.078613	0.809422	0	0.934692	1.59116	1
66	2017	1.32854	2.9433	18.7867	25.139	7	1.46587	0.084235	1.45952	0	1.26799	1.58962	1
66	2016	1.40678	2.3785	11.1803	25.2702	6	1.38303	0.08286	1.38691	0	1.32186	1.77027	1
66	2018	1.15568	3.0684	11.1803	25.5665	8	1.35756	0.076283	1.25382	0	1.15021	1.81004	1
66	2019	1.14344	2.8925	16.2698	25.6434	9	1.31477	0.078161	1.36153	0	1.13597	1.8661	1
66	2020	1.12337	3.1058	15.8114	25.7285	10	1.22046	0.083982	1.28638	0	1.12379	2.13369	1
67	2016	1.16415	0.3286	42.8174	26.9384	5	1.12825	0.080812	0.477126	0	1.1545	1.17039	1
67	2017	1.20249	0.6367	42.8174	27.0793	6	1.01844	0.059213	0.462007	0	1.20904	1.34772	1
67	2018	1.12932	0.6367	48.3046	27.2931	7	0.962584	0.062681	0.413146	0	1.16191	1.39644	1
67	2019	1.08824	1.8726	52.7799	27.4243	8	1.05097	0.054465	0.427571	0	1.14297	1.59116	1
67	2020	1.05479	1.5674	47.4342	27.5106	9	1.09053	0.053241	0.452522	0	1.12007	1.49981	1
68	2016	1.32757	2.6403	25.8199	27.4097	4	1.0326	0.081428	0.538694	0	1.30276	1.17039	1
68	2017	1.24789	2.8897	19.3649	27.4688	5	1.00635	0.092323	0.567848	0	1.24745	1.34772	1
68	2018	1.18287	2.9766	25.8199	27.5907	6	1.0034	0.074225	0.511072	0	1.20351	1.39644	1
68	2019	1.09047	3.014	20.702	27.7447	7	1.00524	0.064106	0.495174	0	1.13597	1.59116	1
68	2020	1.0008	3.014	18.2574	27.8966	8	1.00307	0.048112	0.481216	0	1.06263	1.49981	1
69	2016	1.69282	0.0342	0	24.2887	6	1.34966	0.118479	0.57033	0	1.49037	0.0342	1
69	2017	1.82406	0.8917	30.8957	24.511	7	1.61461	0.078095	0.530322	0	1.55929	0.46295	1
69	2018	1.64115	1.7355	25	24.5857	8	1.40113	0.100984	0.576279	0	1.5192	0.88485	1
69	2019	1.60223	1.854	25.8199	24.7356	9	1.35425	0.131258	0.546804	0	1.60215	0.9441	1
69	2020	1.78295	1.854	25	24.9613	10	1.2898	0.217048	0.480052	0	1.78295	0.9441	1
70	2016	4.39618	0.0342	72.4569	22.3145	1	1.37392	0.155605	1.24131	0	2.34383	0.60965	0
70	2017	4.40702	0.0342	72.4569	22.6252	2	1.5011	0.037438	1.1198	0	2.26672	0.58075	0
70	2018	3.01538	0.0342	72.4569	22.8615	3	0.871645	0.120198	1.11624	0	2.91226	0.58075	0
70	2019	3.40765	0.0342	65.4047	23.0183	4	0.949116	0.146317	1.17521	0	3.26875	0.66445	0
70	2020	3.99804	2.2043	28.1801	23.1467	5	0.895632	0.148527	1.23773	0	3.98951	1.8332	0
